# Supplementary material for: A retrospective analysis of anti-osteoporosis medication trends among patients under 50 years old in nine major regions of China from 2016 to 2019
Source: PeerJ. 2025 Mar 28;13:e19187. doi: 10.7717/peerj.19187 (PMC11956766; doi:10.7717/peerj.19187)
Supplement: Supplemental Information 1 [file peerj-13-19187-s001.zip]

Archive with 5 entries (5 files):
- Raw data 2-2017 men of OP.accdb
- Raw data 3-2017 women  of  OP.accdb
- Raw data 4-2018 of OP.accdb
- Raw data 5-2019 of OP.accdb
- Raw data 1-2016 of OP.accdb
